# Supplementary material for: The Association Between Adherence to the Mediterranean Diet and Depression and Anxiety Symptoms in University Students: The Mediating Role of Lean Mass and the Muscle Strength Index
Source: Nutrients. 2025 Jan 18;17(2):346. doi: 10.3390/nu17020346 (PMC11768187; doi:10.3390/nu17020346)
Supplement: Supplementary file 1 [file nutrients-17-00346-s001.zip]

Archive with 1 entries (1 files):
- nutrients-3424208-supplementary.pdf
